# Supplementary material for: A Hyper-Glycosylation of HBV Surface Antigen Correlates with HBsAg-Negativity at Immunosuppression-Driven HBV Reactivation in Vivo and Hinders HBsAg Recognition In Vitro
Source: Viruses. 2020 Feb 23;12(2):251. doi: 10.3390/v12020251 (PMC7077195; doi:10.3390/v12020251)
Supplement: Supplementary file 1 [file viruses-12-00251-s001.zip]

Archive with 2 entries (2 files):
- Supplementary_figure_1.pptx
- Supplementary_materials.docx
